# Supplementary material for: LIN28B promotes cell invasion and colorectal cancer metastasis via CLDN1 and NOTCH3
Source: JCI Insight. 2023 Jul 24;8(14):e167310. doi: 10.1172/jci.insight.167310 (PMC10443801; doi:10.1172/jci.insight.167310)
Supplement: Supporting data values [file jciinsight-8-167310-s129.xlsx]

## Sheet: Figure 1
B)
DLD-1			Caco-2
LIN28B EV	LIN28Bhigh		shNTC	shLIN28B-1	shLIN28B-2
78.317	97.0802		86.2903	65.4892	11.8471
77.5986	97.5828		84.0059	55.0455	34.3295
96.6748	96.3754		64.5618	45.7057	32.8094
97.9023	97.0004		73.4193	60.7522	48.9007
84.4053	95.2411		80.0001	43.9388	42.0954
83.0503	92.9782		70.8511	48.1881	36.0697
93.8465	93.5645		76.0197	42.484	34.2181
	91.8566		74.8286		32.5814
					37.8115
E)
DLD-1			Caco-2
EV	LIN28Bhigh		shNTC	shLIN28B-1	shLIN28B-2
2.20446	2.77754		2.70142	1.44069	1.24069
2.07677	4.01494		2.90555	1.41908	1.31908
1.75818	4.02561		2.58747	1.23157	1.23157

## Sheet: Figure 2
B)
DLD-1								Caco-2
	EV			LIN28Bhigh					shNTC			shLIN28B-1			shLIN28B-2
ECAD	1	1	1	1.29166	1.00386	1.19556		ECAD	1	1	1	1.04	0.8	0.94	0.86	1.01	0.7
p120 catenin	1	1	1	1.44142	1.03246	1.07786		p120 catenin	1	1	1	0.93	0.63	0.85	0.94	1.11	0.84
CLDN1	1	1	1	1.19636	1.49189	1.32562		CLDN1	1	1	1	0.31	0.25	0.36	0.63	0.75	0.39
CLDN4	1	1	1	1.854	1.32197	1.0677		CLDN4	1	1	1	0.98	1.39	1.52	0.79	1.09	1.17
OCLN	1	1	1	1.57149	1.15589	0.647761		OCLN	1	1	1	0.88	0.68	0.67	1.63	0.87	1.66
D)
	IgG IP			LIN28B IP
DLD-1	1.05478	1.03282	1.04887	14.2539	15.5375	13.5689
LoVo	0.913426	1.17785	0.929471	24.7986	34.0427	36.3887
Caco-2	0.988137	0.973052	1.04003	34.8071	33.565	32.8771
F)
DLD-1								LoVo								Caco-2
	EV			LIN28Bhigh					EV			LIN28Bhigh					EV			shLIN28B-1			shLIN28B-2
0h	1.02433	0.950846	1.02672	1.01868	0.944618	1.03922		0h	1.02306	0.844341	1.15766	0.991028	1.02762	0.98193		0h	0.763816	1.12581	1.16291	1.0362	0.923882	1.04458	0.969128	1.01914	1.01248
2h	0.225609	0.219428	0.294239	0.454935	0.487748	0.600222		2h	0.429622	0.460269	0.670084	1.01952	1.13283	1.05035		2h	0.792629	0.908078	0.952262	0.167713	0.362519	0.361586	0.138376	0.167803	0.173161
4h	0.169251	0.196242	0.222929	0.300609	0.296243	0.307233		4h	0.343578	0.406358	0.327512	0.558141	0.549976	0.490503		4h	0.725349	0.574362	0.780107	0.136796	0.202289	0.121451	0.21759	0.238387	0.190306

## Sheet: Figure 3
B)
DLD-1				Caco-2
shNTC	shCLDN1-1	shCLDN1-2		shNTC	shCLDN1-1	shCLDN1-2
87	59	66		125	81	115
105	65	43		120	79	111
83	50	48		128	72	111
D)
DLD-1 LIN28Bhigh				Caco-2
shNTC	shCLDN1-1	shCLDN1-2		shNTC	shCLDN1-1	shCLDN1-2
93.4507	78.0644	66.8147		86.2903	55.0455	42.0954
92.5724	71.6432	61.1125		84.0059	45.7057	36.0697
85.4329	69.474	72.0763		64.5618	60.7522	34.2181
F)
DLD-1 LIN28Bhigh				Caco-2
shNTC	shCLDN1-1	shCLDN1-2		shNTC	shCLDN1-1	shCLDN1-2
2.04003	1.09693	1.12732		2.70142	1.44069	1.34069
1.9635	1.44359	1.13508		2.90555	1.41908	1.31908
2.21962	1.35025	1.18741		2.58747	1.23157	1.13157

## Sheet: Figure 4
B)
DLD-1					LoVo
EV	shNTC	shCLDN1-1	shCLDN1-2		EV	shNTC	shCLDN1-1	shCLDN1-2
0	66.6667	0	0		6.66667	46.1538	8.33333	7.69231

## Sheet: Figure 5
A)
EV	shNTC	shCLDN1-1	shCLDN1-2
0.987087	2.93974	0.247414	0.054966
1.05468	3.7279	0.361055	0.108273
0.96055	5.81143	0.407249	0.104355
B)
shNTC	shNOTCH3-1	shNOTCH3-2
1.24817	0.151698	0.133904
1.42753	0.077405	0.040434
1.12247	0.139499	0.105713
C)
shNTC	shNOTCH3-1	shNOTCH3-2
86.4646	77.6521	56.0041
89.4025	77.833	53.0316
83.7163	72.062	53.6961
D)
shNTC	shNOTCH3-1	shNOTCH3-2
58	27	24
58	31	29
67	32	26
F)
shNTC	shNOTCH3-1	shNOTCH3-2
83.3333	16.6667	30

## Sheet: Figure 6
A)
DMSO	DAPT 10μM	DAPT 20μM
1.34641	1.21878	0.797839
0.588521	0.761929	0.794029
0.642464	0.732089	0.684283
B)
DMSO	DAPT 10μM	DAPT 20μM
2.59685	0.989671	0.010114
1.93775	1.24789	0.009347
2.41788	1.42967	0.008377
C)
DMSO	DAPT 10μM	DAPT 20μM
87.8855	61.5398	31.9098
81.8118	55.9289	34.7844
83.1719	57.7751	27.3776
D)
DMSO	DAPT 10μM	DAPT 20μM
32	22	17
33	25	17
35	20	15
F)
Control	DAPT
100	22.2222

## Sheet: Figure 7
A)
NOTCH3			HES1
Vehicle	MOR20350		Vehicle	MOR20350
0.857981	0.639087		0.995303	0.597455
1.14574	0.704282		0.98227	0.619824
1.01727	0.647218		1.02285	0.524783
B)
Vehicle	MOR20350
49.7882	15.7119
81.1563	5.04094
57.0185	36.5388
58.7562	34.2494
64.7701	31.9032
50.9447	28.2974
C)
Vehicle	MOR20350
633	416
1181	336
696	65
D)
Vehicle	MOR20350
272	204
240	163
261	226
175	161
199	194
210	196
279	179
412	168
E)
Vehicle	MOR20350
529	20
693	109
1091	187
F)
Vehicle	MOR20350
2.6497	2.70048
2.72084	2.18078
2.73054	2.36779
3.95032	1.88572
3.17276	2.27947
2.6402	2.38926
G)
Vehicle	MOR20350
57.1	0

## Sheet: Figure 8
A)
	LIN28B high	LIN28B low
Corresponding liver mets	58	42
Primary tumors from patients with liver mets	43	57
Primary tumors from patients with no liver mets	18	82
G)
month	LIN28Bhigh	LIN28Blow
3	11	1
6	19	1
9	10	1
10	6	1
13	3	1
16	22	1
21	1	1
22	4	1
26	121	1
28	21	1
31	76	1
33	27	1
37	1	1
38	0.1	1
39	16	1
40	20	1
45	1	1
47	87	1
49	0.1	1
52	0.1	1
53	72	1
54	24	1
58	69	1
60	7	1
63	15	1
64	15	1
65	0.1	1
73	66	0
78	60	0
89	59	0
92	60	0
94	77	0
96	70	0
101	59	0
108	66	0
112	59	0
193	60	0
199	33	0
211	44	0
1	9		1
2	10		1
4	0.1		1
5	10		1
7	16		1
8	155		1
11	16		1
12	8		1
14	6		1
15	13		1
17	3		1
18	6		1
19	1		1
20	2		1
23	17		1
24	0.1		1
25	21		1
27	16		1
29	120		1
30	0.1		1
32	8		1
34	105		1
35	9		1
36	2		1
41	17		1
42	19		1
43	3		1
44	9		1
46	25		1
48	6		1
50	85		1
51	16		1
55	78		1
56	5		1
57	11		1
59	8		1
61	18		1
62	60		1
66	52		1
67	61		0
68	60		0
69	94		0
70	90		0
71	93		0
72	92		0
74	67		0
75	58		0
76	58		0
77	63		0
80	60		0
81	65		0
82	86		0
83	61		0
84	83		0
86	74		0
87	59		0
88	81		0
90	84		0
91	75		0
93	59		0
95	60		0
99	71		0
100	67		0
102	11		0
103	72		0
104	64		0
105	61		0
106	59		0
107	60		0
109	75		0
110	64		0
111	68		0
113	74		0
194	55		0
195	72		0
196	66		0
197	44		0
198	52		0
201	55		0
202	38		0
203	52		0
204	40		0
205	48		0
206	35		0
207	48		0
208	18		0
209	41		0
H)
month	LIN28B-CLDN1-NOTCH3 high	others
9		1
17		1
94		1
21		1
16		1
155		1
18		1
3		1
38		1
13		1
22		1
3		1
1		1
2		1
1		1
4		1
58		1
121		1
79		1
116		1
120		1
114		1
108		1
91		1
105		1
9		1
54		1
19		1
25		1
28		1
85		1
9		1
77		1
45		1
78		1
5		1
69		1
8		1
61		1
18		1
7		1
33	1
11	1
23	1
34	1
8	1
6	1
17	1
3	1
76	1
2	1
42	1
90	1
68	1
20	1
3	1
11	1
20	1
87	1
6	1
16	1
11	1
60	1
63	1
15	1
52	1

## Sheet: SF1
B)
EV	LIN28Bhigh
47.7677	64.5546
49.6806	73.3971
50.0646	48.1019
35.8084	65.1552
36.2055	60.3979
45.5888	42.8564
48.5179
31.008
C)
	EV			LIN28Bhigh
LoVo	8	9	11	28	20	21
DLD-1	23	27	24	57	39	53
D)
	EV			LIN28Bhigh
LoVo	21	24	22	70	63	65
DLD-1	43	48	54	80	90	106
E)
EV	LIN28Bhigh
2.48084	3.08932
2.53698	3.18019
2.4243	3.85379

## Sheet: SF2
B)
	EV			LIN28Bhigh
LIN28B	1	1	1	7.07517	21.1203	17.1309
ECAD	1	1	1	0.576448	1.54397	0.997637
p120 protein	1	1	1	1.01381	1.39357	0.986593
CLDN1	1	1	1	5.80249	6.69555	6.61985
CLDN4	1	1	1	0.981345	1.70277	1.20118
OCLN	1	1	1	0.749789	1.85476	0.324295

[truncated: 6 more sheets: SF3, SF4, SF6, SF7, SF8, SF9]
